# Supplementary material for: Changes in CO2-Derived Variables, Induced by Passive Leg Raising Test, Detect Preload Responsiveness in Mechanically Ventilated Patients: A Pilot Study
Source: J Clin Med. 2026 Feb 15;15(4):1551. doi: 10.3390/jcm15041551 (PMC12941753; doi:10.3390/jcm15041551)
Supplement: Supplementary file 1 [file jcm-15-01551-s001.zip]

Archive with 1 entries (1 files):
- jcm-4095654-supplementary.pdf
